# Supplementary material for: Data on systematic review and meta-analysis of epidemiologic evidence on the association between perineal use of talc powder and risk of ovarian cancer
Source: Data Brief. 2020 Feb 20;29:105277. doi: 10.1016/j.dib.2020.105277 (PMC7049564; doi:10.1016/j.dib.2020.105277)
Supplement: Multimedia component 2 [file mmc2.xml]

<?xml version="1.0" encoding="utf-8" standalone="no"?>
<data>
  <datasets>
    <author>mohamed.taher@uottawa.ca</author>
    <type>0</type>
    <dataset>
      <value>6</value>
      <reason>Other (please explain)</reason>
      <comments>Extracted data are included in the supplementary material (published at: https://ars.els-cdn.com/content/image/1-s2.0-S0890623818306373-mmc1.pdf</comments>
    </dataset>
  </datasets>
</data>
